# Supplementary material for: β-Hydroxybutyrate Increases Exercise Capacity Associated with Changes in Mitochondrial Function in Skeletal Muscle
Source: Nutrients. 2020 Jun 29;12(7):1930. doi: 10.3390/nu12071930 (PMC7400376; doi:10.3390/nu12071930)
Supplement: Supplementary file 1 [file nutrients-12-01930-s001.zip]

Archive with 4 entries (4 files):
- Supplementary Figure 1.pdf
- __MACOSX/._Supplementary Figure 1.pdf
- Supplementary Table 1.docx
- __MACOSX/._Supplementary Table 1.docx
